# Supplementary material for: Synthesis Amphiphilic One-Handed Helical Ladder Polymers with Circularly Polarized Luminescence
Source: Molecules. 2025 Jun 16;30(12):2606. doi: 10.3390/molecules30122606 (PMC12196316; doi:10.3390/molecules30122606)
Supplement: Supplementary file 1 [file molecules-30-02606-s001.zip]

Archive with 1 entries (1 files):
- molecules-3660939-supplementary.pdf
